# Supplementary material for: Silibinin Suppresses Tumor Cell-Intrinsic Resistance to Nintedanib and Enhances Its Clinical Activity in Lung Cancer
Source: Cancers (Basel). 2021 Aug 19;13(16):4168. doi: 10.3390/cancers13164168 (PMC8394850; doi:10.3390/cancers13164168)
Supplement: Supplementary file 1 [file cancers-13-04168-s001.zip]

Archive with 2 entries (2 files):
- cancers-1318677-original-images.pdf
- cancers-1318677-suppl-final.pdf
